# Supplementary material for: Development and Validation of a Literature Screening Tool: Few-Shot Learning Approach in Systematic Reviews
Source: J Med Internet Res. 2024 Dec 11;26:e56863. doi: 10.2196/56863 (PMC11669879; doi:10.2196/56863)
Supplement: Multimedia Appendix 2 [file jmir_v26i1e56863_app2.xlsx]

## Sheet: Sheet1
Item	Section	Checklist item	Our work	where	Comments
1	Title	Identify the report as introducing a predictive model	Yes	page 2	the FSL is a model to identify studies for screening
2	Abstract	Background	Yes	page 2
		Objectives	Yes	page 2
		Data sources	Yes	page 2
		Performance metrics of the predictive model or models, in both point estimates and confidence intervals	Yes	page 2
		Conclusion including the practical value of the developed predictive model or models	Yes	page 2
3	Rationale	Identify the clinical goal	Not applicable		the goal of this study was to develop a model to reduce the workload associated with literature screening - paragraph 2, page 3
		Review the current practice and prediction accuracy of any existing models	Yes	page 3	in paragraph 3 and 4
4	Objectives	State the nature of study being predictive modeling, defining the target of prediction	Yes	page 9	the target is eligible or ineligible studies
		Identify how the prediction problem may benefit the clinical goal	Yes	pages 3,4	this study required less sampling to train the prediction model resulting in reduced reviewer workload to conduct systematic review.
5	Describe the setting	Identify the clinical setting for the target predictive model.	Yes	page 4	the data source
		Identify the modeling context in terms of facility type, size, volume, and duration of available data.	Yes	pages 5-7	Table 1
6	Define the prediction problem	Define a measurement for the prediction goal (per patient or per hospitalization or per type of outcome).	Yes	page 10	the optimal similarity threshold and %Reduced workload
		Determine that the study is retrospective or prospective.a	Not applicable		We used published and ongoing SR projects to conduct the study
		Identify the problem to be prognostic or diagnostic.	Not applicable		We predicted the eligible and ineligible studies based on similarity
		Determine the form of the prediction model: (1) classification if the target variable is categorical, (2) regression if the target variable is continuous, (3) survival prediction if the target variable is the time to an event.	Yes	page 9	It is a classification model for classifying either similar or dissimilar to eligible studies
		Translate survival prediction into a regression problem, with the target measured over a temporal window following the time of prediction.	Not applicable
		Explain practical costs of prediction errors (eg, implications of underdiagnosis or overdiagnosis).	Yes	page 19	FNR is the most important error, but could be mitigated by cross-checking and validation process
		Defining quality metrics for prediction models.b	Yes	pages 10, 12	model development : NNS, %Reduced workload, prospective evaluation : Recall, FNR, %Reduced workload
		Define the success criteria for prediction (eg, based on metrics in internal validation or external validation in the context of the clinical problem).	Yes	page 17	we aimed at 100% recall or 0 FNR
7	Prepare data for model building	Identify relevant data sources and quote the ethics approval number for data access.	Yes	page 4
		State the inclusion and exclusion criteria for data.	Not applicable		we used all identified studies in each systematic review project
		Describe the time span of data and the sample or cohort size.	Yes	page 4
		Define the observational units on which the response variable and predictor variables are defined.	Not applicable		Table 1 described charactersitics of textual data, including number of words, vocab size and number of words per study, which equates to predictors and variables in structural data analysis
		Define the predictor variables. Extra caution is needed to prevent information leakage from the response variable to predictor variables.c	Not applicable
		Describe the data preprocessing performed, including data cleaning and transformation. Remove outliers with impossible or extreme responses; state any criteria used for outlier removal.	Yes	pagse 8-9
		State how missing values were handled.	Not applicable		Studies without title and abstract, which did not appear in published articles.
		Describe the basic statistics of the dataset, particularly of the response variable. These include the ratio of positive to negative classes for a classification problem and the distribution of the response variable for regression problem.	Yes	pages 5-7	Table 1
		Define the model validation strategies. Internal validation is the minimum requirement; external validation should also be performed whenever possible.	Yes	page 12	prospective evaluation phase
		Specify the internal validation strategy. Common methods include random split, time-based split, and patient-based split.	Yes	pages 8-11
		Define the validation metrics. For regression problems, the normalized root-mean-square error should be used. For classification problems, the metrics should include sensitivity, specificity, positive predictive value, negative predictive value, area under the ROCd curve, and calibration plot [19].e	Yes	page 10-12	model development : NNS, %Reduced workload, prospective evaluation : Recall, FNR, %Reduced workload
		For retrospective studies, split the data into a derivation set and a validation set. For prospective studies, define the starting time for validation data collection.	Not applicable
8	Build the predictive model	Identify independent variables that predominantly take a single value (eg, being zero 99% of the time).	Not applicable
		Identify and remove redundant independent variables.	Not applicable
		Identify the independent variables that may suffer from the perfect separation problem.f	Not applicable
		Report the number of independent variables, the number of positive examples, and the number of negative examples.	Not applicable
		Assess whether sufficient data are available for a good fit of the model. In particular, for classification, there should be a sufficient number of observations in both positive and negative classes.	Yes	pages 8-10	during the experimental scenario phase, we identified the optimal N postive by varying the number of samples used.
		Determine a set of candidate modeling techniques (eg, logistic regression, random forest, or deep learning). If only one type of model was used, justify the decision for using that model.g	Yes	pages 3,4,9	We choose SBERT (FSL approach), the state of the art model at the early stage of conducting this study, with the assumption of FSL approach can help reduce reviewing workload
		Define the performance metrics to select the best model.	Not applicable		we only have one model. The metric to evaluate themodel was recall, FNR, and %Reduced workload
		Specify the model selection strategy. Common methods include K-fold validation or bootstrap to estimate the lost function on a grid of candidate parameter values. For K-fold validation, proper stratification by the response variable is needed.h	Yes	pages 8-10	during the experimental scenario phase, we identified the optimal N postive by varying the number of samples used.
		For model selection, include discussion on (1) balance between model accuracy and model simplicity or interpretability, and (2) the familiarity with the modeling techniques of the end user.i	Not applicable
